# Supplementary material for: A Phase 1 Dose Escalation of Lapatinib and Paclitaxel in Recurrent Ovarian Cancer
Source: Cancers (Basel). 2026 Feb 14;18(4):626. doi: 10.3390/cancers18040626 (PMC12939439; doi:10.3390/cancers18040626)
Supplement: Supplementary file 1 [file cancers-18-00626-s001.zip]

Archive with 1 entries (1 files):
- cancers-4123808-supplementary.pdf
